# Supplementary material for: Development and Psychometric Testing of an Infectious Disease Knowledge Questionnaire in a Convenience Sample
Source: Int J Environ Res Public Health. 2026 Mar 11;23(3):356. doi: 10.3390/ijerph23030356 (PMC13027333; doi:10.3390/ijerph23030356)
Supplement: Supplementary file 1 [file ijerph-23-00356-s001.zip]

Archive with 1 entries (1 files):
- ijerph-4154746-supplementary.pdf
